# Supplementary material for: Correction: Decisions with Uncertain Consequences—A Total Ordering on Loss-Distributions
Source: PLoS One. 2025 Sep 22;20(9):e0333014. doi: 10.1371/journal.pone.0333014 (PMC12453220; doi:10.1371/journal.pone.0333014)
Supplement: S1 File — (ZIP) [file pone.0333014.s001.zip]

Archive with 2 entries (2 files):
- 1511.08591v2.pdf
- 1506.07368v5.pdf
